# Supplementary material for: Low carbon economic dispatch of integrated energy system based on coupled operation of OCPP-P2G-CHP
Source: PLoS One. 2025 May 19;20(5):e0322992. doi: 10.1371/journal.pone.0322992 (PMC12088528; doi:10.1371/journal.pone.0322992)
Supplement: S1 File — (XLSX) [file pone.0322992.s005.xlsx]

## Sheet: Sheet1
Wind power forecasts(kw)			Photovoltaic Forecast(kw)			Electric load forecast(kw)			Heat load forecasting(kw)			Gas Load Forecast(kw)
1	17920.9		1	0		1	20621.7		1	8491.27		1	938.15
2	16972.2		2	0		2	14286.1		2	9630.37		2	967.75
3	22572.9		3	0		3	13440.3		3	11641.2		3	935.16
4	16800.7		4	0		4	10308.5		4	11432		4	981.21
5	18709.6		5	0		5	8514		5	10641.6		5	1031.44
6	19658.2		6	615.88		6	13726.1		6	8991.08		6	978.22
7	16972.2		7	2799.01		7	19041		7	8561.01		7	1000.35
8	14331.9		8	4707.81		8	23075.8		8	7619.51		8	1004.83
9	10194.2		9	5885.1		9	27659.2		9	6619.89		9	1015.3
10	4764.97		10	5999.4		10	31305.8		10	3888.38		10	1025.76
11	10582.8		11	6330.87		11	36987.2		11	3097.99		11	1001.84
12	12434.5		12	6662.34		12	38693		12	2958.51		12	1041.91
13	12708.8		13	6559.47		13	38514.4		13	3388.58		13	1019.78
14	10582.8		14	6719.49		14	36250.6		14	4609.04		14	987.19
15	11760.1		15	6330.87		15	37813.1		15	6829.12		15	1009.32
16	12766		16	6159.42		16	36506.1		16	7340.55		16	995.86
17	13166		17	5999.4		17	36174.6		17	9200.3		17	1040.41
18	17692.3		18	4376.34		18	33088.5		18	9781.47		18	1004.83
19	14846.2		19	1793.17		19	29008		19	10781.1		19	972.24
20	15852.1		20	0		20	26939.1		20	12001.5		20	991.68
21	18309.5		21	0		21	24916		21	10281.3		21	967.75
22	17303.7		22	0		22	23521.6		22	9920.95		22	1003.34
23	14114.7		23	0		23	23633.2		23	9130.56		23	982.7
24	22115.7		24	0		24	18652.4		24	5469.17		24	963.27
